# Supplementary material for: Efficacy of Attract-and-Kill Techniques in Controlling Bactrocera oleae (Diptera: Tephritidae) in a Highly Variable Olive Production Scenario
Source: Insects. 2025 Nov 13;16(11):1161. doi: 10.3390/insects16111161 (PMC12653673; doi:10.3390/insects16111161)
Supplement: Supplementary file 1 [file insects-16-01161-s001.zip]

Archive with 1 entries (1 files):
- insects-3887246-supplementary.pdf
